# Supplementary material for: A CpG-methylation-based assay to predict survival in clear cell renal cell carcinoma
Source: Nat Commun. 2015 Oct 30;6:8699. doi: 10.1038/ncomms9699 (PMC4846314; doi:10.1038/ncomms9699)
Supplement: Supplementary Data 1 — 102 highly ranked differentially methylated CpGs in 46 paired tumor and adjacent normal tissues of ccRCC. [file ncomms9699-s2.xls]

## Sheet: Sheet1
Supplementary Data 1: 102 highly ranked differentially methylated CpGs in 46 paired tumor and adjacent normal tissues of ccRCC.
ID	logFC	P value	False discovery rate	Chr	Position	Target gene
cg20146541	3.11	2.78×10−20	1.34×10−18	1	248020697	TRIM58
cg23054189	2.9	8.82×10−21	5.13×10−19	1	248020692	TRIM58
cg05241461	2.9	1.14×10−20	6.34×10−19	19	22816980	ZNF492
cg20810478	2.76	3.18×10−19	1.07×10−17	1	248020632	TRIM58
cg27360326	2.76	4.33×10−22	3.90×10−20	13	53422691	PCDH8
cg18249173	2.73	4.07×10−22	3.72×10−20	7	35293245	TBX20
cg23497383	2.72	2.82×10−18	6.60×10−17	2	239140182	LOC151174;LOC643387
cg07533148	2.66	1.88×10−15	1.63×10−14	1	248020812	TRIM58
cg17985646	2.58	2.11×10−16	2.59×10−15	7	35293759	TBX20
cg00396667	2.56	2.22×10−23	3.30×10−21	5	134364387	PITX1
cg06495961	2.56	4.45×10−22	3.96×10−20	7	153584582	DPP6
cg26818735	2.55	6.73×10−19	2.05×10−17	7	19156621	TWIST1
cg20052718	2.55	2.08×10−17	3.64×10−16	7	19156902	TWIST1
cg18815943	2.53	1.86×10−16	2.34×10−15	1	47882314	FOXE3
cg09568464	2.52	5.12×10−12	1.54×10−11	19	56904901	ZNF582
cg07519816	2.51	3.31×10−15	2.66×10−14	18	53447596
cg00046499	2.51	3.24×10−18	7.34×10−17	3	154146183	GPR149
cg05628549	−2.50	6.68×10−19	2.05×10−17	11	6341895	PRKCDBP
cg22193385	−2.51	2.68×10−17	4.53×10−16	12	52638005	KRT7
cg02231066	−2.51	5.96×10−30	1.27×10−26	3	52567130	NT5DC2
cg13474998	−2.52	2.43×10−17	4.15×10−16	3	53165031	RFT1
cg18108716	−2.52	4.51×10−17	7.01×10−16	19	50037427	RCN3
cg13568258	−2.52	1.01×10−21	8.00×10−20	19	48823427	CCDC114
cg10633838	−2.53	1.26×10−15	1.16×10−14	6	33245359	B3GALT4
cg07883622	−2.53	2.23×10−17	3.87×10−16	12	62998134	C12orf61
cg06774283	−2.53	1.82×10−19	6.48×10−18	17	26926076	SPAG5
cg13985198	−2.55	3.78×10−22	3.56×10−20	1	45242073	SNORD46;RPS8;SNORD38A
cg22453113	−2.55	5.60×10−18	1.19×10−16	17	42287971	UBTF
cg10156217	−2.56	3.55×10−20	1.65×10−18	14	50362354	ARF6
cg14391855	−2.57	9.36×10−20	3.79×10−18	11	66104174	RIN1
cg21341586	−2.59	1.23×10−20	6.70×10−19	4	99851281	EIF4E
cg00363813	−2.59	8.10×10−16	7.88×10−15	12	6664872	IFFO1
cg11597497	−2.59	7.30×10−25	2.12×10−22	19	45257305	BCL3
cg00579036	−2.60	2.04×10−16	2.53×10−15	6	25138551	CMAH
cg00483503	−2.60	2.54×10−19	8.83×10−18	17	42084612	NAGS
cg27658254	−2.60	2.64×10−20	1.30×10−18	8	142140021	DENND3
cg24888989	−2.62	6.00×10−24	1.13×10−21	3	44803291	KIF15;KIAA1143
cg27638217	−2.63	1.37×10−20	7.31×10−19	11	15672271
cg01214061	−2.64	3.02×10−21	2.04×10−19	4	174290520
cg24260847	−2.67	2.10×10−22	2.07×10−20	8	37595307	ERLIN2
cg06025938	−2.67	3.72×10−23	4.97×10−21	6	106959592	AIM1
cg12296532	−2.68	5.02×10−16	5.33×10−15	17	79482181
cg11588197	−2.69	1.47×10−22	1.49×10−20	11	128391494	ETS1
cg24391122	−2.69	5.11×10−23	6.41×10−21	19	7986137	SNAPC2
cg23297477	−2.70	3.55×10−15	2.84×10−14	16	66638293	CMTM3
cg00294109	−2.72	2.41×10−17	4.13×10−16	3	3219781	CRBN
cg07611000	−2.72	1.85×10−24	4.38×10−22	11	65342262	EHBP1L1
cg00026222	−2.72	4.60×10−27	3.68×10−24	1	2144244
cg21333861	−2.73	1.54×10−14	1.01×10−13	6	33244976	B3GALT4
cg26138144	−2.76	4.75×10−20	2.12×10−18	22	38071188	LGALS1
cg26063719	−2.76	9.50×10−20	3.81×10−18	10	17273187	VIM
cg01947066	−2.77	1.19×10−22	1.24×10−20	15	74289586	PML
cg13266096	−2.78	3.75×10−25	1.26×10−22	11	62366806	MTA2
cg11536940	−2.79	5.09×10−22	4.40×10−20	8	97658076	PGCP
cg03819134	−2.80	9.87×10−15	6.94×10−14	5	957584
cg16518772	−2.80	6.97×10−24	1.21×10−21	16	29819081	MAZ
cg23983315	−2.80	1.72×10−19	6.18×10−18	7	73021609	MLXIPL
cg10502118	−2.81	5.12×10−16	5.39×10−15	3	16553697	RFTN1
cg16382778	−2.83	5.28×10−20	2.31×10−18	1	152007215	S100A11
cg20979153	−2.83	3.38×10−23	4.60×10−21	20	52199748	ZNF217
cg26781303	−2.83	9.75×10−25	2.50×10−22	16	4233131
cg00246451	−2.83	6.28×10−24	1.15×10−21	1	155949012	ARHGEF2
cg05840553	−2.84	1.44×10−18	3.87×10−17	9	130212635	RPL12;LRSAM1
cg01492656	−2.84	1.23×10−19	4.72×10−18	4	40057241	N4BP2;LOC344967
cg02371119	−2.85	4.98×10−17	7.62×10−16	3	171527346	PLD1
cg12109838	−2.86	8.97×10−17	1.26×10−15	4	103996978	NHEDC2
cg10583414	−2.86	4.12×10−18	8.99×10−17	12	48207063	HDAC7
cg11872300	−2.87	1.89×10−26	1.01×10−23	19	42785225
cg16094145	−2.89	4.63×10−21	2.86×10−19	12	719491	NINJ2
cg21812277	−2.91	2.25×10−21	1.55×10−19	13	25085776	PARP4
cg08000118	−2.91	1.48×10−15	1.32×10−14	8	144105709
cg19371349	−2.92	3.07×10−18	7.04×10−17	4	174254281	HMGB2
cg13892570	−2.92	2.35×10−23	3.42×10−21	1	159893182	TAGLN2
cg17557540	−2.93	5.11×10−25	1.64×10−22	6	31166174	HCG27
cg17198308	−2.96	2.81×10−17	4.73×10−16	12	6665108	IFFO1
cg08062469	−2.98	2.49×10−16	2.97×10−15	17	26926627	SPAG5
cg00702638	−2.99	9.32×10−26	3.98×10−23	3	44803293	KIF15;KIAA1143
cg07166409	−3.01	3.00×10−25	1.13×10−22	2	97534057	SEMA4C
cg11783050	−3.01	8.05×10−25	2.24×10−22	7	853078
cg13454226	−3.02	8.25×10−20	3.39×10−18	10	3823758	KLF6
cg08588180	−3.02	1.43×10−21	1.10×10−19	6	25138905	CMAH
cg22806907	−3.06	2.81×10−24	6.20×10−22	17	40826212	PLEKHH3
cg01467789	−3.06	1.59×10−21	1.20×10−19	8	37595333	ERLIN2
cg13289884	−3.09	3.28×10−20	1.53×10−18	12	12872686	CDKN1B
cg04718845	−3.09	2.75×10−20	1.33×10−18	6	152623094	SYNE1
cg24720717	−3.09	1.15×10−19	4.44×10−18	1	90309410	LRRC8D
cg00842351	−3.12	2.77×10−22	2.64×10−20	9	71789653	TJP2
cg15992535	−3.15	1.27×10−18	3.48×10−17	5	139228150	NRG2
cg02009088	−3.17	2.81×10−18	6.59×10−17	5	139228153	NRG2
cg00355909	−3.17	1.71×10−18	4.42×10−17	16	66638320	CMTM3
cg19239199	−3.18	5.78×10−18	1.22×10−16	7	852714
cg22698489	−3.20	4.68×10−24	9.46×10−22	1	159893696	TAGLN2
cg09029902	−3.26	1.66×10−21	1.24×10−19	20	52199594	ZNF217
cg01287592	−3.29	9.17×10−27	6.52×10−24	8	142139839	DENND3
cg08995609	−3.33	1.35×10−24	3.33×10−22	11	66104115	RIN1
cg15364131	−3.33	4.73×10−31	1.51×10−27	22	32341622	C22orf24;YWHAH
cg03364683	−3.42	9.51×10−20	3.81×10−18	4	169402298	DDX60L
cg22164891	−3.54	5.50×10−25	1.68×10−22	20	52199729	ZNF217
cg11847468	−3.63	3.80×10−27	3.68×10−24	10	3825031	KLF6
cg14036776	−3.69	9.64×10−25	2.50×10−22	8	37595363	ERLIN2
cg05564086	−3.80	5.42×10−22	4.63×10−20	17	26926050	SPAG5
cg03890877	−3.90	3.07×10−39	1.96×10−35	3	52272690	TWF2
